# Supplementary material for: Application of Fourier-Galois Spectra Analysers for Rotating Image Analysis
Source: Polymers (Basel). 2025 Jun 27;17(13):1791. doi: 10.3390/polym17131791 (PMC12252000; doi:10.3390/polym17131791)
Supplement: Supplementary file 1 [file polymers-17-01791-s001.zip]

Archive with 2 entries (2 files):
- TestBench_code.pdf
- Viscometer.pdf
